# Supplementary material for: Digital Analysis of Subtrochlear Sclerosis in Elbows Submitted for Dysplasia Screening
Source: Front Vet Sci. 2021 May 12;8:664532. doi: 10.3389/fvets.2021.664532 (PMC8149609; doi:10.3389/fvets.2021.664532)
Supplement: Supplementary file 1 [file Data_Sheet_1.zip › UlnarNotchAnalysis.ijm]

//This is an ImageJ macro file.  It accompanies the paper Digital analysos of subtrochlear sclerosis in elbows submitted for dysplasia screening.
// Ana Válega, Sofia Alves_pimenta, Dorte H. Nielsen, Fintan J. McEvoy and Mário Ginja. 
//(Frontiers in Veterinary Science (2021)


run("Clear Results")

//setTool("rectangle");
makeRectangle(49, 68, 79, 53);
roiManager("add & draw");
roiManager("Deselect");
roiManager("Delete");
run("Revert");

//Create ulnar line
height=getHeight();
width=getWidth();
setTool(4);                                          //line tool 
beep();                                              //alert the user
waitForUser("User input needed", "Draw caudal ulnar line"); //wait for user action
roiManager("add & draw");
run("Clear Results");
run("Set Measurements...", "centroid redirect=None decimal=3");


run("Measure");
q = getResult("X");
r = getResult("Y");
ulnar_angle = getResult("Angle")*PI/180;
slope0=-tan(ulnar_angle);
print(slope0)

//equation of this caudal ulnar endosteal surface line is y=tan(ulnar_angle)*x+c0
//y=tan(ulnar_angle)*x+c0
c0=r-slope0*q

// Define a circle around the ulnar notch
setTool("multipoint");
beep();                                              //alert the user
waitForUser("User input", "Mark ulnar notch - min 3 points "); 
run("Fit Circle")
roiManager("add & draw");
xpos = getValue("X");
ypos = getValue("Y");
area = getValue("Area");
radius = sqrt(area/PI);


//define 130 degree line extending from circle center to horisontal ulnar line
angle= (7*PI/4)-(5*PI/180)-ulnar_angle;//radians
slope1=tan(angle);
c1=ypos-slope1*xpos
print(ypos);
print(xpos);

//calculate intercept (j,k) of line with circle 
j=radius*cos(angle);
k=radius*sin(angle);


// Find point on line (yypos) at xpos+5*radius
yypos= slope1*(xpos-5*radius)+c1;
Overlay.drawLine(xpos-j,ypos-k,xpos-5*radius,yypos);
X1=xpos-j
Y1=ypos-k
Overlay.show

//Solve simultainous equation 130 line to caudal ulnar line
//y= slope1*(x)+c1; -- 130 degree line
//y=slope0*x+c0 --horizontal line
//slope1*(x)+c1=y=slope0*x+c0
//slope1*(x)-slope0*x=c0-c1
//x=(c0-c1)/(slope1-slope0)
x130=(c0-c1)/(slope1-slope0)
y130=slope1*x130+c1
print("intersect_130", x130, y130)

//define 45 degree line extending from circle center to horisontal ulnar line
angle= (5*PI/4)-ulnar_angle;//radians
angle= (5*PI/4)-ulnar_angle;//radians
slope2=tan(angle);
c2=ypos-slope2*xpos
//calculate intercept (j,k) of line with circle 
j=radius*cos(angle);
k=radius*sin(angle);

// Find point on line (yypos) at xpos+5*radius
yypos= slope2*(xpos+5*radius)+c2;
Overlay.drawLine(xpos+5*radius,1*yypos,xpos-j,ypos-k);
X2=xpos-j
Y2=ypos-k
Overlay.show

//Solve simultainous equation 45 line to caudal ulnar line
//y= slope2*(x)+c2; -- 45 degree line
//y=slope0*x+c0 --horizontal line
//slope2*(x)+c2=y=slope0*x+c0
//slope2*(x)-slope0*x=c0-c2
//x=(c0-c2)/(slope2-slope0)
print("c0",c0);
print("c2",c2);
print("slope2",slope2);
print("slope0",slope0)
x45=(c0-c2)/(slope2-slope0)
y45=slope2*x45+c2
print("intersect_45", x45, y45)

X3=x130;
Y3=y130;
X4=x45;
Y4=y45;


//find 3 points on the circle between x cordinates positions X2 and X1
step = (X2-X1)/5
X2c=X2-step
y_edge= sqrt((radius*radius)-(X2c-xpos)*(X2c-xpos))
X5=X2c
Y5=y_edge+ypos

step = (X2-X1)/2
X2c=X2-step
y_edge= sqrt((radius*radius)-(X2c-xpos)*(X2c-xpos))
X6=X2c
Y6=y_edge+ypos

step = 4*(X2-X1)/5
X2c=X2-step
y_edge= sqrt((radius*radius)-(X2c-xpos)*(X2c-xpos))
X7=X2c
Y7=y_edge+ypos

//Draw the large olecranon ROI
makePolygon(X2,Y2, X5,Y5,X6,Y6,X7,Y7,X1,Y1,X3,Y3,X4,Y4);
roiManager("add & draw");
//Get the area of the large olecranon ROI
run("Clear Results");
run("Clear Results");
run("Set Measurements...", "area redirect=None decimal=3");
run("Measure");
area_large_olecranon = getResult("Area", 0);
print("area_large_olecranon)",area_large_olecranon);


// Draw a line (line A) perpendicular to the 45 degree ref line at an arbitary X position on the image 0.2 x image width and 0.8 x image width 
c3=Y3-slope2*X3
Y8=slope2*width*0.2 +c3
Y9=slope2*width*0.8 +c3
Overlay.drawLine(width*0.2,Y8,width*0.8,Y9);
Overlay.show


//Get user input on guide line intersection points for ulnar medullary cavity and cortex
setTool("multipoint");
beep();                                              //alert the user
waitForUser("User input", "Select line intersection points, one  with the caudal endosteal surface of the cranial ulnar cortex,\n and two points at the caudal ulna cortex - exactly 3 points. \n These points are labeled P1, P2 and P3 in the accompanying paper.  "); 
//These points are labeled P1, P2 and P3 in the accompanying paper.
run("Clear Results")
run("Measure")
X10=getResult("X", 0);//that is medullary point 1
Y10=getResult("Y", 0);// that is medullary point 1
//Find line through this cortico-medullar point parallel to the 130 line
// equaltion is Y10=slope5X10+c5, i.e. c5=Y10-slope5*X10
//slope5 is perpendicular to slope1 ; slope5= slope1
slope5=slope1;
// so line is y=slope5*x+c5 i.e.x=y-c5/(slope5)
c5=Y10-slope5*X10;
//find Y point at X=0
Y5_a =c5;
Overlay.drawLine(X10,Y10,0,Y5_a);
Overlay.show;
// Find intersection between this line abd the caudal ulnar line.
//y=slope5x+c5
//y=slope0+c0 caudal ulnar line
//slope5*x50+c5=slope0*x50+c0
x50=(c0-c5)/(slope5-slope0);
y50=slope5*x50+c5;

X12=getResult("X", 1);
Y12=getResult("Y", 1);
X13=getResult("X", 2);
Y13=getResult("Y", 2);


// Code  for the  moving line loop to create smaller ROIs
// need a line parallel to caudal ulnar line to divide the area of the large ulnar ROI.
//Slope of this line will be slope0
// can start at cO and than increment by say a factor of 0.01
//let start points be X4 and X3
// use a factor t to shift the line
t=0.001;
area_loop=0;
//while (area_loop<0.5*area_large_olecranon) {
while (area_loop<0.66*area_large_olecranon) {
print("c0",c0);
print("c2",c2);
x45_loop=(c0-c2-t*c0)/(slope2-slope0);
y45_loop=slope0*x45_loop+c0-t*c0;

print("intersect_45", x45, y45);

x130_loop=((c0-t*c0)-c1)/(slope1-slope0);
y130_loop=(slope0)*x130_loop+c0-t*c0;

makePolygon(X4,Y4,X3,Y3,x130_loop,y130_loop, x45_loop,y45_loop);
//roiManager("add & draw");
run("Clear Results");
run("Measure");
area_loop = getResult("Area", 0);
print("area_loop",area_loop);
t=t+0.01*t;
}
roiManager("Delete");
//equation of this discovered line --we call it "Ma" line is 
//y = slope0*x+c0-t*c0
Y_mario_left= slope0*X4+c0-t*c0;
Y_mario_right= slope0*X3+c0-t*c0;
Overlay.drawLine(X4,Y_mario_left,X3,Y_mario_right);
Overlay.show;

///////////////////////

//Create line for reduced notch ROI 


//Ma line

//Ma reduced angle
//define the 110 degree line (130 minus 20 degrees) line extending from circle center to horisontal ulnar line
angle= (7*PI/4)-ulnar_angle;//radians//NB This is 135 - 25 (same as 130-20)
angle= angle-(25*PI/180);// 
slope4=tan(angle);
c4=ypos-slope4*xpos;
//calculate intercept (l,m) of line with circle 
l=radius*cos(angle);
m=radius*sin(angle);


// Find point on line (yyypos) at xpos+5*radius
yyypos= slope4*(xpos-5*radius)+c4;
Overlay.drawLine(xpos-l,ypos-m,xpos-5*radius,yyypos);
X30=xpos-l;
Y30=ypos-m;
Overlay.show; 
run("Select None");


////Solve simultainous equation 110 and ma lines
//Ma line is y= = slope0*x+c0-t*c0
//110 line is y= slope4*x+c4
//slope0*x+c0-t*c0=slope4*x+c4
//x=(c4-c0+t*c0)/(slope0-scope4)
x_ma_mid=(c4-c0+t*c0)/(slope0-slope4);
y_ma_mid=(slope4*x_ma_mid+c4);

X40=x130_loop;
Y40=y130_loop;


X41=x_ma_mid;
Y41=y_ma_mid;

X42=x45_loop;
Y42=y45_loop;


//roiManager("Deselect");
//roiManager("Delete");
/////////////////////////////////////////////////////////////////
//Create small ulnar notch ROI
makePolygon(X1,Y1,X40,Y40,X41,Y41,X30,Y30);
roiManager("add & draw");


//Create medium ulnar notch ROI
//makePolygon(X30,Y30,X6,Y6,X5,Y5,X2,Y2,X42,Y42,X41,Y41);
makePolygon(X30,Y30,X6,Y6,X5,Y5,X2,Y2,X42,Y42, X41,Y41);
roiManager("add & draw");


//Draw the Cortical ROI
makePolygon(X3,Y3,X12,Y12,X13,Y13);
roiManager("add & draw");
run("Clear Results");

//Draw the large olecranon ROI
makePolygon(X2,Y2, X5,Y5,X6,Y6,X7,Y7,X1,Y1,X3,Y3,X4,Y4);
//makePolygon(X2,Y2, X5,Y5,X6,Y6,X1,Y1,X3,Y3,X4,Y4);
roiManager("add & draw");


//Draw the Medullary ROI
makePolygon(X10,Y10,X3,Y3, x50,y50);
roiManager("add & draw");


//rename and measure ROIs
run("Set Measurements...", "area mean standard median display redirect=None decimal=3");
run("Clear Results");
roiManager("Select", 3);
roiManager("Rename", "large_ulnar_notch");
roiManager("Select", 3);
run("Measure");

roiManager("Select", 4);
roiManager("Rename", "medulla");
roiManager("Select", 4);
run("Measure");

roiManager("Select", 2);
roiManager("Rename", "cortex");
roiManager("Select", 2);
run("Measure");

roiManager("Select", 0);
roiManager("Rename", "small_ulnar_notch");
roiManager("Select", 0);
run("Measure");


roiManager("Select", 1);
roiManager("Rename", "medium_ulnar_notch");
roiManager("Select", 1);
run("Measure");


fileName = getTitle(); //needed to read in the name of the current image
cwd=getDirectory("image"); 
saveAs("Results",cwd+fileName+".csv");
roiManager("Select", 0);
wait(2000);
roiManager("Select", 1);
wait(1000);
roiManager("Select", 3);
wait(1000);
roiManager("Select", 2);
wait(1000);
roiManager("Select", 4);
wait(1000);
roiManager("Deselect");
//Get some user input to delete ROI manager list of ROIs
//roiManager("Delete");
//run("Close");
//close("*");
print(fileName);
print("Done");
